# Supplementary material for: Anti-Oxidant and Anti-Inflammatory Substance Generated Newly in Paeoniae Radix Alba Extract Fermented with Plant-Derived Lactobacillus brevis 174A
Source: Antioxidants (Basel). 2021 Jul 2;10(7):1071. doi: 10.3390/antiox10071071 (PMC8300999; doi:10.3390/antiox10071071)
Supplement: Supplementary file 1 [file antioxidants-10-01071-s001.zip]

Archive with 1 entries (1 files):
- antioxidants-1292901-supplementary.pdf
